# Supplementary material for: The bacterial and fungal microbiomes of ectomycorrhizal roots from stone oaks and Yunnan pines in the subtropical forests of the Ailao Mountains of Yunnan
Source: Front Microbiol. 2022 Jul 29;13:916337. doi: 10.3389/fmicb.2022.916337 (PMC9372452; doi:10.3389/fmicb.2022.916337)
Supplement: SUPPLEMENTARY TABLE S1 — Effects of multiple biotic and abiotic factors on the root microbiome composition of Lithocarpus and Pinus ECM roots. [file Table_1.XLSX]

## Sheet: Table S1
Primers	Variables	R2(%)	P
16S	Tree species	22.27	0.001
	Direction	1.86	0.268
	Tree species×Direction	1	0.973
ITS1	Tree species	23.66	0.001
	Season	9.79	0.001
	Direction	1.22	0.062
	Tree species×Direction	0.18	1
	Tree species×Season	2.29	0.001
	Season×Direction	0.76	0.313
	Tree species×Season×Direction	0.18	1
ITS2	Tree species	30.56	0.001
	Direction	1.37	0.467
	Tree species×Direction	0.5	0.997

## Sheet: Table S2
Different primers Count (Lithocarpus/Pinus)	Tree species	Network hubs	Degree	Closness centrality	Kingdom	Phylum	Class	Family	Genus
16S (5/0)	Lithocarpus	Otu5319	122	0.24959	Bacteria	Actinobacteria	Actinobacteria	Streptomycetaceae	Streptomyces
		Otu5404	117	0.246918	Bacteria	Proteobacteria	Gammaproteobacteria	Rhodanobacteraceae	Rhodanobacter
		Otu5280	115	0.250576	Bacteria	Proteobacteria	Alphaproteobacteria	Labraceae	Labrys
		Otu18274	113	0.249426	Bacteria	Proteobacteria	Gammaproteobacteria	Rhodanobacteraceae	Rhodanobacter
		Otu5303	112	0.249181	Bacteria	Actinobacteria	Thermoleophilia	67-14	uncultured bacterium
ITS1 (3/0)	Lithocarpus	Otu714	98	0.500956	Fungi	Basidiomycota	Agaricomycetes	Tricholomataceae	unidentified bacterium
		Otu6643	96	0.486085	Fungi	Basidiomycota	Agaricomycetes	Hygrophoraceae	Hygrophorus
		Otu2574	90	0.487896	Fungi	Basidiomycota	Agaricomycetes	Thelephoraceae	Thelephoraceae
ITS2 (3/0)	Lithocarpus	Otu2293	70	0.314168	Fungi	Basidiomycota	Agaricomycetes	Thelephoraceae	Tomentella
		Otu2291	70	0.307847	Fungi	Basidiomycota	Agaricomycetes	Thelephoraceae	Tomentella
		Otu691	70	0.312245	Fungi	Basidiomycota	Agaricomycetes	Russulaceae	Lactarius
Hub nodes is defined as a node with high values of degree (>110 for 16S; >89 for IT1; and >69 for ITS2) and closeness centrality (>0.2 for 16S; >0.45 for ITS1; and >0.3 for ITS2)

## Sheet: Table S3
	Taxonomy	Lithocarpus	Pinus	P-value
Bacterial community (16S)	Proteobacteria	326	295	0.8501
	Acidobacteria	172	136	0.9497
	Actinobacteria	138	112	0.9451
	Planctomycetes	65	32	0.03405
	Verrucomicrobia	53	32	0.2611
	Bacteroidetes	31	14	0.09307
	Gemmatimonadetes	10	4	0.2872
	Armatimonadetes	6	6	0.7748
	WPS-2	5	5	0.7583
	unassigned	2	8	0.04971
	Chloroflexi	1	0	1
	Chlamydiae	1	0	1
	Cyanobacteria	0	2	0.1977
	Tenericutes	0	1	0.4444
Fungal community (ITS1)	Agaricomycetes	178	106	0.03528
	Leotiomycetes	58	67	0.09416
	Sordariomycetes	36	23	0.4125
	Eurotiomycetes	21	36	0.0119
	unidentified	16	18	0.3811
	Archaeorhizomycetes	12	16	0.2455
	Saccharomycetes	4	3	1
	Mortierellomycetes	3	1	0.6318
	Pezizomycetes	2	1	1
	Pucciniomycetes	2	0	0.5046
	Tremellomycetes	2	1	1
	Microbotryomycetes	1	0	1
	Geminibasidiomycetes	1	1	1
	Dothideomycetes	1	2	0.5912
	Rozellomycotina_cls_Incertae_sedis	1	1	1
Fungal community (ITS2)	Agaricomycetes	119	84	0.6793
	Leotiomycetes	76	67	0.4514
	Eurotiomycetes	49	29	0.3304
	Sordariomycetes	30	23	1
	unidentified	23	15	0.7361
	Dothideomycetes	12	13	0.4152
	Pezizomycetes	5	1	0.2441
	Mortierellomycetes	1	0	1
	GS18	1	0	1
	Umbelopsidomycetes	1	1	1
	Saccharomycetes	1	3	0.3219
	Lecanoromycetes	1	1	1
	Archaeorhizomycetes	0	5	0.01565
	Geminibasidiomycetes	0	1	0.4334

## Sheet: Table S4
Assignment	Lithocarpus	Pinus	P-value
Alphaproteobacteria	336	277	0.009115
Gammaproteobacteria	267	140	0.05171
Acidobacteriia	255	156	0.5552
Planctomycetacia	170	87	0.08373
Bacteroidia	158	9	<2.2e-16
Deltaproteobacteria	123	50	0.005038
Actinobacteria	118	237	<2.2e-16
Verrucomicrobiae	122	30	5.388e-07
Clostridia	48	3	1.021e-07
Thermoleophilia	34	39	0.02102
Gemmatimonadetes	27	10	0.131
Acidimicrobiia	25	31	0.019
Chlamydiae	21	14	1
Acidobacteria (Subgroup 6)	18	0	0.0001402
Babeliae	18	33	0.0004263
Bacilli	16	3	0.03546
Fimbriimonadia	14	5	0.3467
uncultured bacterium	13	12	0.4156
Phycisphaerae	11	4	0.4295
unidentified	20	41	1.721e-05
Ktedonobacteria	5	25	1.44e-06
Melainabacteria	4	12	0.007923
Anaerolineae	8	0	0.02573
Armatimonadia	8	4	0.7736
Blastocatellia (Subgroup 4)	8	0	0.02573
Saccharimonadia	7	2	0.4968
Others	50	20	0.06461

## Sheet: Table S5
Assignment	Lithocarpus	Pinus	P-value
unidentified	96	133	2.38e-06
Russulaceae	189	16	<2.2e-16
Thelephoraceae	54	39	0.9125
Sebacinaceae	41	4	6.068e-06
Boletaceae	26	4	0.002052
Hyaloscyphaceae	24	11	0.2974
Cortinariaceae	15	1	0.0006871
Hydnangiaceae	15	0	0.003832
Archaeorhizomycetaceae	14	19	0.07153
Herpotrichiellaceae	14	28	0.001208
Atheliaceae	11	8	1
Tricholomataceae	10	1	0.03368
Myxotrichaceae	1	38	1.02e-13
Aspergillaceae	7	37	1.746e-08
Inocybaceae	1	16	7.486e-06
Saccharomycetales_fam_Incertae_sedis	8	2	0.2146
Chaetosphaeriaceae	5	8	0.1599
Cordycipitaceae	5	8	0.1599
Trichocomaceae	0	8	0.0008166
Amanitaceae	3	7	0.102
Lasiosphaeriaceae	1	4	0.1656
Hydnodontaceae	3	4	0.4538
Helotiaceae	1	3	0.3112
Hypocreaceae	5	3	1
Serendipitaceae	1	3	0.3112
Leotiaceae	7	0	0.04585
Cephalothecaceae	7	0	0.04585
Mortierellaceae	7	0	0.04585
Gomphaceae	6	0	0.08687
Nectriaceae	5	0	0.08399
Pyronemataceae	4	0	0.153
Hygrophoraceae	3	0	0.275
Helotiales_fam_Incertae_sedis	3	2	1
Clavulinaceae	3	7	0.102
Clavariaceae	4	0	0.153
Xenasmataceae	3	0	0.275
Others	26	20	0.7605

## Sheet: Table S6
Assignment	Lithocarpus	Pinus	P-value
unidentified	91	100	0.0413
Russulaceae	61	10	4.364e-07
Thelephoraceae	24	23	0.5457
Hyaloscyphaceae	19	5	0.03426
Herpotrichiellaceae	18	22	0.192
Tricholomataceae	18	3	0.006634
Cortinariaceae	18	5	0.05205
Hydnangiaceae	15	0	0.0002537
Sebacinaceae	14	3	0.04477
Atheliaceae	5	19	0.0006661
Myxotrichaceae	0	18	4.812e-07
Inocybaceae	0	10	0.0002891
Hypocreaceae	6	6	0.7725
Trichocomaceae	1	6	0.04835
Aspergillaceae	5	6	0.5486
Vibrisseaceae	0	6	0.007375
Chaetosphaeriaceae	5	5	0.7555
Archaeorhizomycetaceae	2	5	0.2505
Clavulinaceae	3	4	0.7054
Amanitaceae	4	4	0.7356
Helotiaceae	4	4	0.7356
Gloniaceae	9	3	0.2471
Mortierellaceae	7	1	0.1473
Gomphaceae	6	0	0.03863
Serendipitaceae	6	3	0.7385
Leotiaceae	5	0	0.0721
Helotiales_fam_Incertae_sedis	5	1	0.2396
Tuberaceae	4	0	0.1362
Hygrophoraceae	4	0	0.1362
Hydnodontaceae	4	1	0.3932
Cantharellaceae	3	0	0.261
Pyronemataceae	3	1	0.6357
Cephalothecaceae	3	0	0.261
Melanogastraceae	3	0	0.261
Elaphomycetaceae	1	3	0.3255
Venturiaceae	1	3	0.3255
Ophiocordycipitaceae	0	3	0.08521
Others	34	38	0.1717

## Sheet: Table S7
	2020Dry	2020Wet	P-value
Leotiomycetes	85	50	1
Agaricomycetes	78	45	1
Eurotiomycetes	44	22	0.5856
Sordariomycetes	21	19	0.2323
Archaeorhizomycetes	8	8	0.3036
Saccharomycetes	3	1	1
unidentified	16	4	0.155
Mortierellomycetes	2	2	0.6299
Dothideomycetes	1	1	1
Tremellomycetes	1	1	1
Geminibasidiomycetes	1	1	1
Microbotryomycetes	1	0	1
Pezizomycetes	1	0	1

## Sheet: Table S8
Assignment	2020Wet	2020Dry	P-value
unidentified	78	72	0.5328
Russulaceae	75	68	0.6487
Aspergillaceae	0	44	2.6e-15
Thelephoraceae	63	27	0.00691
Sebacinaceae	31	20	0.4689
Myxotrichaceae	8	13	0.1818
Herpotrichiellaceae	6	9	0.3002
Trichocomaceae	0	8	0.001818
Tricholomataceae	4	7	0.2398
Chaetosphaeriaceae	2	7	0.0874
Boletaceae	22	7	0.03476
Archaeorhizomycetaceae	15	6	0.1817
Hydnangiaceae	13	6	0.3509
Cortinariaceae	7	5	1
Hyaloscyphaceae	6	4	1
Helotiaceae	0	4	0.04214
Atheliaceae	11	4	0.1941
Cordycipitaceae	14	1	0.002662
Inocybaceae	10	2	0.07579
Amanitaceae	9	0	0.005379
Gomphaceae	6	0	0.03576
Mortierellaceae	6	1	0.1372
Clavulinaceae	6	1	0.1372
Pyronemataceae	5	1	0.2315
Saccharomycetales_fam_Incertae_sedis	5	3	0.7358
Cephalothecaceae	4	2	0.6955
Hygrophoraceae	4	1	0.386
Hypocreaceae	4	1	0.386
Clavicipitaceae	4	0	0.1318
Venturiaceae	2	0	0.5043
Tuberaceae	2	0	0.5043
Dermateaceae	0	3	0.0928
Helotiales_fam_Incertae_sedis	0	3	0.0928
Clavariaceae	1	2	0.5923
Leotiaceae	1	2	0.5923
Phacidiaceae	0	2	0.2047
Lasiosphaeriaceae	0	2	0.2047
Entolomataceae	1	2	0.5923
Xenasmataceae	0	2	0.2047
Cantharellales_fam_Incertae_sedis	2	0	0.5043
Rhizopogonaceae	2	0	0.5043
Others	11	20	0.04244
Total	440	362
